# Supplementary material for: Erythro–Magneto–HA–Virosome: A Bio-Inspired Drug Delivery System for Active Targeting of Drugs in the Lungs
Source: Int J Mol Sci. 2022 Aug 31;23(17):9893. doi: 10.3390/ijms23179893 (PMC9455992; doi:10.3390/ijms23179893)
Supplement: Supplementary file 1 [file ijms-23-09893-s001.zip]

Archive with 1 entries (1 files):
- ijms-1792598-supplementary.pdf
